# Supplementary material for: MicroRNA let-7f-5p regulates PI3K/AKT/COX2 signaling pathway in bacteria-induced pulmonary fibrosis via targeting of PIK3CA in forest musk deer
Source: PeerJ. 2022 Oct 5;10:e14097. doi: 10.7717/peerj.14097 (PMC9547585; doi:10.7717/peerj.14097)
Supplement: Supplemental Information 1 — Table S1: RT-qPCR primers used for the verification of miRNAs; Table S2: RT-qPCR primers used for the verification of mRNAs; Table S3: Information of PCR primers for recombinant double luciferase reporter plasmids; Table S4: Overview of small RNA sequencing data in this study; Figure S1: Package of the recombinant adeno-associated virus; Figure S2: Isolation and identification of pathogens in forest musk deer lung; Figure S3: Verification of recombinant luciferase reporter plasmid. [file peerj-10-14097-s001.zip]

Archive with 8 entries (7 files):
- Supplementary materials/Figure S1.pptx
- Supplementary materials/Figure S2.pptx
- Supplementary materials/Figure S3.pptx
- Supplementary materials/Table S1.docx
- Supplementary materials/Table S2.docx
- Supplementary materials/Table S3..docx
- Supplementary materials/Table S4.docx
- Supplementary materials/
