# Supplementary material for: MicroRNA let-7f-5p regulates PI3K/AKT/COX2 signaling pathway in bacteria-induced pulmonary fibrosis via targeting of PIK3CA in forest musk deer
Source: PeerJ. 2022 Oct 5;10:e14097. doi: 10.7717/peerj.14097 (PMC9547585; doi:10.7717/peerj.14097)
Supplement: Data S1 [file peerj-10-14097-s002.zip]

Archive with 19 entries (13 files):
- Raw data/
- Raw data/Fig.2/
- Raw data/Fig.2/Area of Collagen.xls
- Raw data/Fig.2/Area of fibrosis.xls
- Raw data/Fig.2/Lung to body weight ratio of rats.xlsx
- Raw data/Fig.2/The expression level analysis of TGF-a┬+TNF-a.xlsx
- Raw data/Fig.3/
- Raw data/Fig.3/The relative expression of DEmiRNA in FMD blood.xlsx
- Raw data/Fig.3/The relative expression of miRNA in rat blood.xls
- Raw data/Fig.3/The relative expression of miRNA in rat lung.xls
- Raw data/Fig.4/
- Raw data/Fig.4/KEGG analysis.docx
- Raw data/Fig.4/Results of double luciferase test.xlsx
- Raw data/Fig.5/
- Raw data/Fig.5/Analysis of protein gray intensity.xls
- Raw data/Fig.5/The relative expression of mRNA in rat lung.xls
- Raw data/Fig.6/
- Raw data/Fig.6/Relative expression of PI3K-AKT-COX2 pathway genes by let-7f-5p mimics transfer.xlsx
- Raw data/Fig.6/Relative expression of PI3K-AKT-COX2 pathway genes by rAAV infection.xlsx
