# Supplementary material for: MicroRNA let-7f-5p regulates PI3K/AKT/COX2 signaling pathway in bacteria-induced pulmonary fibrosis via targeting of PIK3CA in forest musk deer
Source: PeerJ. 2022 Oct 5;10:e14097. doi: 10.7717/peerj.14097 (PMC9547585; doi:10.7717/peerj.14097)
Supplement: Data S1 [file peerj-10-14097-s002.zip › Raw data/Fig.2/Area of Collagen.xls]

## Sheet: Sheet1
		Area of Collagen (%)	Picro Sirius red
		CG	1.26107	0.967049	2.78138	0.733185	1.45038	0.509643
		KG	4.66441	5.06337	0.861411	7.57829	10.6454	10.0197
		PG	18.7924	17.9073	15.435	19.5695	19.9801	20.8368
		SG	0.78744	0.841695	0.205844	5.9594	4.39336	6.1685
