# Supplementary material for: MicroRNA let-7f-5p regulates PI3K/AKT/COX2 signaling pathway in bacteria-induced pulmonary fibrosis via targeting of PIK3CA in forest musk deer
Source: PeerJ. 2022 Oct 5;10:e14097. doi: 10.7717/peerj.14097 (PMC9547585; doi:10.7717/peerj.14097)
Supplement: Data S1 [file peerj-10-14097-s002.zip › Raw data/Fig.2/Area of fibrosis.xls]

## Sheet: Sheet1
		Area of fibrosis (%)	Masson's trichrome
		CG	7.15255	3.38657	2.20398	2.2944	5.98532	2.53044
		KG	32.7202	35.2386	35.5347	18.815	22.0261	36.4521
		PG	32.0409	35.2949	34.1893	12.2684	9.13368	19.7848
		SG	6.30263	9.03146	4.2708	4.95975	4.94888	5.52791
