# Supplementary material for: MicroRNA let-7f-5p regulates PI3K/AKT/COX2 signaling pathway in bacteria-induced pulmonary fibrosis via targeting of PIK3CA in forest musk deer
Source: PeerJ. 2022 Oct 5;10:e14097. doi: 10.7717/peerj.14097 (PMC9547585; doi:10.7717/peerj.14097)
Supplement: Data S1 [file peerj-10-14097-s002.zip › Raw data/Fig.2/Lung to body weight ratio of rats.xlsx]

## Sheet: Sheet1
						Sample	CG Group	KG Group	PG Group	SG Group
						1	0.0061	0.008	0.0084	0.0057
						2	0.0062	0.0075	0.0077	0.0067
						3	0.0065	0.0074	0.0073	0.0068
						4	0.0063	0.0067	0.0079	0.0072
						5	0.0065	0.0082	0.0072	0.0059
						Mean	0.006275	0.00756	0.0077	0.0064
