# Supplementary material for: MicroRNA let-7f-5p regulates PI3K/AKT/COX2 signaling pathway in bacteria-induced pulmonary fibrosis via targeting of PIK3CA in forest musk deer
Source: PeerJ. 2022 Oct 5;10:e14097. doi: 10.7717/peerj.14097 (PMC9547585; doi:10.7717/peerj.14097)
Supplement: Data S1 [file peerj-10-14097-s002.zip › Raw data/Fig.2/The expression level analysis of TGF-a┬+TNF-a.xlsx]

## Sheet: TGF-β1+TNF-a-CT value 1
		CG			KG			PG			SG
		1	2	3	4	5	6	7	8	9	10	11	12
	TGF-β1	22.67	21.77	21.89	22.17	21.68	22.15	21.62	21.51	21.52	22	21.37	21.33
		22.27	21.62	21.81	22.15	21.49	22.08	21.44	21.77	21.49	21.19	21.19	21.15
		22.26	21.29	21.57	22.06	21.39	21.81	21.34	21.24	21.21	20.9	20.73	20.83
	TNF-a	27.79	26.77	27.22	28.29	27.73	27.83	27.27	27.14	27.09	26.8	26.94	27.05
		28.1	27.03	27.25	28.42	28.1	28.22	27.51	27.47	26.92	26.44	26.52	26.45
		27.74	26.7	26.93	28.54	27.74	27.97	27.06	27	26.66	26.52	26.43	26.59
	β-actin	23	23.42	23.09	24.56	23.43	23.91	22.99	23.1	23.05	23.21	23.82	23.37
		22.87	23.43	23.03	24.36	23.39	23.72	22.69	23.08	22.89	23.17	23.65	23.28
		23.11	23.55	23.23	25.3	23.64	23.97	22.76	23.2	23.04	23.13	23.67	23.36
