# Supplementary material for: MicroRNA let-7f-5p regulates PI3K/AKT/COX2 signaling pathway in bacteria-induced pulmonary fibrosis via targeting of PIK3CA in forest musk deer
Source: PeerJ. 2022 Oct 5;10:e14097. doi: 10.7717/peerj.14097 (PMC9547585; doi:10.7717/peerj.14097)
Supplement: Data S1 [file peerj-10-14097-s002.zip › Raw data/Fig.3/The relative expression of DEmiRNA in FMD blood.xlsx]

## Sheet: CT value 1
	miR-30g				let-7f-5p				miR-27d-3p				miR-25-3p				miR-142-5p				miR-451-3p				miR-9-5p				miR-652				miR-206				Cel-39
H1	22.18	22.36	23.76		18.99	18.57	18.77		22.55	22.21	22.37		21.25	23.18	21.77		10.14	10.36	11.03		21.03	21.52	21.26		23.09	22.57	22.9		20.34	20.35	20.4		22.38	23.01	22.1		17.24	16.67	17.01
H2	21.56	21.11	21.03		19.43	19.37	19.44		22.74	23.1	23.82		24.12	24.6	24.58		10.45	10.31	10.5		20.03	19.76	19.96		22.01	22.07	22.14		21.85	21.91	21.78		25.01	25.2	25.39		14.41	15.43	15.59
H3	26.29	24.78	24.62		19.61	20.41	19.6		24.68	23.67	23.96		21.3	21.35	20.8		11.22	11.57	11.7		21.21	21	20.94		28.49	28.23	28.2		20.24	20.69	20.58		25.12	25.13	25.16		17.08	16.13	16.33
H4	21.45	21.52	21.27		18.86	18.85	18.88		22.31	22.33	22.31		19.21	19.03	17.94		10.34	11.32	9.56		17.75	17.78	17.87		21	21.03	21.24		20.69	20.71	20.66		21.98	22.05	22.12		15.46	14.17	14.06
H5	21.42	21.17	21.01		18.25	18.33	18.21		21.19	21.37	21.33		25	24.95	24.21		8.88	10.42	11.76		18.05	17.86	17.64		21.39	21.5	21.51		21.6	19.87	20.64		19.35	19.4	19.36		15.54	14.87	14.83
P1	26.27	26.41	26.27		19.18	19.27	19.35		22.58	22.97	22.72		22.34	21.96	22.16		11.59	11.9	12.11		17.83	18.13	18.14		25.55	25.56	25.56		16.49	16.84	16.7		23.21	23.08	23.06		14.41	13.75	14.26
P2	21.22	21.18	21.11		18.41	18.7	18.65		22.24	22.2	22.16		20.27	21.93	20.65		9.42	9.75	9.78		17.47	17.76	17.62		21.09	20.64	20.61		16.61	16.36	16.71		20.23	20.2	19.95		14.39	13.84	14.45
P3	23.6	23.6	23.32		20.57	20.9	21.23		23.22	23.13	23.31		24.24	23.11	22.61		15.87	16.15	15.58		22.38	22.88	23.05		25.31	25.1	24.93		23.83	21.16	23.11		25.42	25.36	25.69		14.58	14.53	14.91
P5	21.09	21.07	20.65		19.41	19.38	19.6		23.02	23.24	23.08		21.79	21.75	21.82		9.2	8.69	8.71		19.92	19.71	19.34		20.85	20.72	20.79		21.23	21.04	21.22		24.58	24.21	24.21		15.12	15.18	15.35
