# Supplementary material for: MicroRNA let-7f-5p regulates PI3K/AKT/COX2 signaling pathway in bacteria-induced pulmonary fibrosis via targeting of PIK3CA in forest musk deer
Source: PeerJ. 2022 Oct 5;10:e14097. doi: 10.7717/peerj.14097 (PMC9547585; doi:10.7717/peerj.14097)
Supplement: Data S1 [file peerj-10-14097-s002.zip › Raw data/Fig.3/The relative expression of miRNA in rat blood.xls]

## Sheet: CT value 1
	CG			KG			PG			SG
	1	2	3	4	5	6	7	8	9	10	11	12
miR-25	25.55	23.59	22.09	25.3	24.5	28.56	26.36	23.1	24.52	25.78	24.07	22.68
	25.68	23.47	21.56	24.16	25.22	27.5	26.68	23.06	23.87	25.25	24	22.44
miR-142-5p	27.56	23.9	24.92	26.05	24.11	26.91	29.13	26.38	25.29	25.97	24.54	24.81
	27	24.02	24.56	26.2	24.34	26.5	28	27.71	25.63	26.24	24.19	24.76
miR-451-3p	34.25	29.62	28.14	29.26	29.99	32.98	33.91	28.86	30.11	33.17	31.31	28.42
	33.28	30.27	27.68	30.42	31.04	32.65	33.16	28.49	31.26	32.68	32.5	30.01
miR-27d-3p	21.92	20.78	19.4	21.71	21.15	24.71	23.29	20.99	21.5	22.29	21.12	19.97
	22.54	21.17	20.1	22.07	21.54	24.32	23.92	21.25	21.55	22.18	21.86	21.67
miR-30g	27.5	24.73	25.26	25.98	25.24	29.14	27.35	26.55	26.24	27.31	25.53	25.11
	27.08	24.49	25.04	26.3	25.17	29	27.26	26.87	26.22	26.73	25.08	24.99
miR-652	23.87	22.28	21.7	22.19	22.38	25.21	24.72	22.38	22.44	23.12	22.31	21.22
	25.72	22.3	21.04	22.3	22.49	25.57	24.52	22.46	22.62	23.26	22.34	21.37
miR-9-5p	36.85	29.4	29.75	34.84	32.97	37.84	32.65	29.21	30.25	34.3	34.27	28.82
	34.38	29.63	29.49	31.78	30.36	37.07	36.59	29.04	30.84	33.69	36.7	31.84
miR-206-3p	33.74	31.5	27.61	29.25	28.76	35.53	34.12	27.9	29.28	30.1	32.6	31.66
	34.13	28.35	27.46	28.36	31.11	32.16	30.22	29.24	29.46	35.32	34.32	29.34
let-7f-5p	26.16	26.51	25.82	29.33	28.88	32.18	30.14	30.31	28.94	29.89	29.14	28.66
	26.26	26.79	26.06	28.44	29.06	32.12	29.46	29.96	29.44	29.16	30.28	28.52
cel-39	17.52	15.33	13.9	15.13	15.72	19.5	17.24	15.6	16.49	17.01	15.33	14.86
	17.69	15.41	14.19	15.45	15.88	19.84	17.35	15.7	16.4	17.33	15.67	14.33
