# Supplementary material for: MicroRNA let-7f-5p regulates PI3K/AKT/COX2 signaling pathway in bacteria-induced pulmonary fibrosis via targeting of PIK3CA in forest musk deer
Source: PeerJ. 2022 Oct 5;10:e14097. doi: 10.7717/peerj.14097 (PMC9547585; doi:10.7717/peerj.14097)
Supplement: Data S1 [file peerj-10-14097-s002.zip › Raw data/Fig.4/Results of double luciferase test.xlsx]

## Sheet: Sheet1
			PIK3CA-WT			PIK3CA-MUT
			mimics NC	let-7f-5p mimics	let-7f-5p inhibitor	mimics NC	let-7f-5p mimics	let-7f-5p inhibitor
		Firefly Luciferin	3960000	2606000	2905000	4230000	5599000	958000
			5772000	4822000	3742000	3297000	5900000	1118000
			4851000	3864000	3452000	3720000	5788000	1125000
		Ranilla luciferase	1082700	378400	765000	738500	771100	112900
			1322000	751700	1221000	591300	863500	206900
			1022000	555000	1012000	595000	794500	125300
			0.273409	0.145203	0.263339	0.174586	0.137721	0.11785
			0.229037	0.15589	0.326296	0.179345	0.146356	0.185063
			0.210678	0.143634	0.293163	0.159946	0.137267	0.111378
		mimics NC			let-7f-5p mimics			let-7f-5p inhibitor
	PIK3CA-WT	0.273409	0.229037	0.210678	0.145203	0.15589	0.143634	0.263339	0.326296	0.293163
	PIK3CA-MUT	0.174586	0.179345	0.159946	0.137721	0.146356	0.137267	0.11785	0.185063	0.111378
