# Supplementary material for: MicroRNA let-7f-5p regulates PI3K/AKT/COX2 signaling pathway in bacteria-induced pulmonary fibrosis via targeting of PIK3CA in forest musk deer
Source: PeerJ. 2022 Oct 5;10:e14097. doi: 10.7717/peerj.14097 (PMC9547585; doi:10.7717/peerj.14097)
Supplement: Data S1 [file peerj-10-14097-s002.zip › Raw data/Fig.5/Analysis of protein gray intensity.xls]

## Sheet: Sheet1
		CG		KG		PG		SG
	PI3KCA	58709	28139	77528	72970	95984	134510	91186	61014
	Akt	80396	45999	90434	90648	87649	73778	86847	80004
	COX2	40796	36843	71126	128404	71598	121801	78615	96452
	β-actin	126059	126958	146508	139993	111483	117690	119385	116083
