# Supplementary material for: MicroRNA let-7f-5p regulates PI3K/AKT/COX2 signaling pathway in bacteria-induced pulmonary fibrosis via targeting of PIK3CA in forest musk deer
Source: PeerJ. 2022 Oct 5;10:e14097. doi: 10.7717/peerj.14097 (PMC9547585; doi:10.7717/peerj.14097)
Supplement: Data S1 [file peerj-10-14097-s002.zip › Raw data/Fig.5/The relative expression of mRNA in rat lung.xls]

## Sheet: CT value 1
		NC		KG			PG			SG
	1	2	3	4	5	6	7	8	9	10	11	12
NF-κB	22.4	22.59	22.15	22.05	23.02	22.83	21.91	21.43	21.58	22.09	23.96	28.54
	22.16	22.45	21.73	22.14	22.56	22.81	21.97	21.76	21.57	21.93	23.85	26.88
	21.84	22.04	21.84	22.01	22.8	22.68	22.25	21.95	21.4	22.01	23.73	26.81
PIK3CA	21.51	21.51	21.32	22.04	22.59	22.93	22.01	23.03	21.25	21.54	23.76	22.55
	21.11	21.32	21.1	21.99	22.26	22.42	22.25	22.74	21.16	21.42	23.49	22.45
	21.4	21.39	21.37	22.02	22.12	21.92	21.62	22.68	21.28	21.27	23.5	22.48
Akt1	20.14	20.2	19.9	20.49	21.24	20.78	20.4	20.88	20.44	20.13	22.07	25
	20.1	20.39	20.03	20.76	21.27	20.72	20.43	20.87	20.5	20	21.5	25.02
	20.15	20.31	20.06	20.63	21.27	20.8	20.41	20.87	20.51	20.1	21.83	25.16
IKBKA	22.14	21.83	22.26	22.57	22.62	22.78	21.85	23.23	22.14	21.86	23.85	23.36
	21.81	21.81	21.93	22.56	22.58	22.54	21.57	23.21	22.18	22.03	23.73	23.4
	21.47	21.39	21.77	22.38	22.29	22.7	21.44	23.05	22.51	21.74	23.73	23.14
COX2	26.12	26.12	26.08	26.22	27.06	27.29	26.25	27.03	26.52	25.97	27.04	28.26
	25.92	26.05	25.87	25.69	26.16	27.43	26.32	26.81	26.34	25.91	27.33	27.92
	26.31	26.27	26.32	26.19	27.11	27.01	26.68	26.67	26.42	26.08	27.55	28.14
PDPK1	21.21	20.89	21.09	22.12	21.63	21.77	21.16	21.97	21.46	21.5	22.71	22.51
	21.15	20.9	21.2	21.51	21.88	21.62	21.33	22.01	21.5	21.65	23.58	22.72
	21.15	21.19	21.14	21.54	21.86	21.85	21.34	21.94	21.63	21.67	23.14	22.71
β-Actin	22.09	23.31	21.07	23.79	23.96	24.28	23.04	25.47	24.14	23.8	25.03	26.89
	22.1	23.12	20.88	25.51	23.76	24.11	23.03	25.54	23.98	23.66	24.9	26.87
	22.17	23.25	21.11	23.88	24.06	24.3	23.06	25.67	23.86	24.32	25.2	27.21
