# Supplementary material for: MicroRNA let-7f-5p regulates PI3K/AKT/COX2 signaling pathway in bacteria-induced pulmonary fibrosis via targeting of PIK3CA in forest musk deer
Source: PeerJ. 2022 Oct 5;10:e14097. doi: 10.7717/peerj.14097 (PMC9547585; doi:10.7717/peerj.14097)
Supplement: Data S1 [file peerj-10-14097-s002.zip › Raw data/Fig.6/Relative expression of PI3K-AKT-COX2 pathway genes by let-7f-5p mimics transfer.xlsx]

## Sheet: Sheet1
				1			2			3
		Akt1	let-7f-5p mimics	24.38	24.27	24.03	24.06	23.95	24.28	24.04	24.38	24.25
			mimics NC	23.26	23.45	23.18	23.04	22.83	22.82	22.84	23.12	23.36
		IKKa	let-7f-5p mimics	25.77	25.64	25.42	25.53	25.32	25.4	25.18	25.3	25.63
			mimics NC	23.98	24.04	23.7	23.68	23.45	23.89	23.72	23.58	24.09
		PDK1	let-7f-5p mimics	25.08	24.98	24.58	24.38	24.22	24.25	24.53	24.57	25.8
			mimics NC	23.37	23.23	23.14	23.43	23.48	23.57	23.28	23.64	23.61
		COX2	let-7f-5p mimics	28.56	28.43	28.33	29.25	27.49	27.65	28.06	28.2	28.12
			mimics NC	27.67	27.52	27.33	26.92	26.86	27.02	27.14	27.47	27.34
		PIK3CA	let-7f-5p mimics	24.26	24.13	24.15	23.96	23.98	24.15	24.13	24.29	24.53
			mimics NC	23.42	23.68	23.41	23.53	23.34	23.62	23.19	23.72	23.34
		NF-kB	let-7f-5p mimics	25.61	25.55	25.24	25.37	25.31	25.53	25.64	25.46	25.22
			mimics NC	24.46	24.52	24.49	24.24	24.1	24.19	24.11	24.07	24.04
		β-Actin	let-7f-5p mimics	24.31	24.31	24.21	25.09	24.94	25.07	25.08	25.11	24.76
			mimics NC	25.19	25.13	24.69	25.1	25.15	25.06	25.13	25.51	25.31
