# Supplementary material for: MicroRNA let-7f-5p regulates PI3K/AKT/COX2 signaling pathway in bacteria-induced pulmonary fibrosis via targeting of PIK3CA in forest musk deer
Source: PeerJ. 2022 Oct 5;10:e14097. doi: 10.7717/peerj.14097 (PMC9547585; doi:10.7717/peerj.14097)
Supplement: Data S1 [file peerj-10-14097-s002.zip › Raw data/Fig.6/Relative expression of PI3K-AKT-COX2 pathway genes by rAAV infection.xlsx]

## Sheet: Sheet1
	PI3KCA		IKKa		COX2		NF-kB		PDK		Akt		β-actin
	AAV	rAAV	AAV	rAAV	AAV	rAAV	AAV	rAAV	AAV	rAAV	AAV	rAAV	AAV	rAAV
	24.39	25.33	24.51	26.69	20.13	21.21	27.77	28.2	28.4	29.24	23.92	25.25	20.26	20.51
	24.41	25.24	24.47	26.67	20.05	21.15	27.88	28.26	28.42	29.47	23.99	24.97	20.21	20.57
	24.28	25.2	24.33	26.33	19.84	20.94	27.65	28.11	28.29	29.25	23.83	24.67	20.02	20.34
	24.35	25.34	24.47	26.37	19.95	21.09	27.71	28.49	28.28	29.58	23.86	24.72	20.08	20.29
	24.23	25.1	24.15	26.15	19.74	20.92	27.52	28.56	28.28	29.32	23.73	24.58	19.86	20.35
	24.29	25.31	24.37	26.31	19.89	21.08	27.86	28.68	28.27	29.39	23.63	24.61	20.06	20.28
	24.21	25.29	24.31	26.22	19.81	21.12	27.71	29.15	28.28	29.32	23.72	24.6	19.98	20.34
	24.25	25.54	24.6	26.42	19.99	21.54	27.87	29.54	28.58	29.46	24.01	24.63	20.25	20.6
	24.3	25.5	24.55	25.86	19.71	20.86	28.34	29.23	28.79	29.88	24.02	24.66	20.39	20.25

## Sheet: Sheet2
			1			2			3
	PI3KCA	AAV	24.39	24.41	24.28	24.35	24.23	24.29	24.21	24.25	24.3
		rAAV	25.33	25.24	25.2	25.34	25.1	25.31	25.29	25.54	25.5
	IKKa	AAV	24.51	24.47	24.33	24.47	24.15	24.37	24.31	24.6	24.55
		rAAV	26.69	26.67	26.33	26.37	26.15	26.31	26.22	26.42	25.86
	COX2	AAV	20.13	20.05	19.84	19.95	19.74	19.89	19.81	19.99	19.71
		rAAV	21.21	21.15	20.94	21.09	20.92	21.08	21.12	21.54	20.86
	NF-kB	AAV	27.77	27.88	27.65	27.71	27.52	27.86	27.71	27.87	28.34
		rAAV	28.2	28.26	28.11	28.49	28.56	28.68	29.15	29.54	29.23
	PDK	AAV	28.4	28.42	28.29	28.28	28.28	28.27	28.28	28.58	28.79
		rAAV	29.24	29.47	29.25	29.58	29.32	29.39	29.32	29.46	29.88
	Akt	AAV	23.92	23.99	23.83	23.86	23.73	23.63	23.72	24.01	24.02
		rAAV	25.25	24.97	24.67	24.72	24.58	24.61	24.6	24.63	24.66
	β-actin	AAV	20.26	20.21	20.02	20.08	19.86	20.06	19.98	20.25	20.39
		rAAV	20.51	20.57	20.34	20.29	20.35	20.28	20.34	20.6	20.25
